# Supplementary material for: The Antioxidant and Prebiotic Activities of Mixtures Honey/Biomimetic NaDES and Polyphenols Show Differences between Honeysuckle and Raspberry Extracts
Source: Antioxidants (Basel). 2023 Aug 28;12(9):1678. doi: 10.3390/antiox12091678 (PMC10525646; doi:10.3390/antiox12091678)
Supplement: Supplementary file 1 [file antioxidants-12-01678-s001.zip]

Archive with 1 entries (1 files):
- antioxidants-2534514-supplementary.pdf
